# Supplementary material for: Professional Quality and Empathy of Responses Provided by AI and Dentists: A Cross-Sectional Study
Source: Healthcare (Basel). 2025 Nov 27;13(23):3099. doi: 10.3390/healthcare13233099 (PMC12691705; doi:10.3390/healthcare13233099)
Supplement: Supplementary file 1 [file healthcare-13-03099-s001.zip]

Archive with 1 entries (1 files):
- healthcare-3964127-supplementary.pdf
